# Supplementary material for: Preclinical dental students self-assessment of an improved operative dentistry virtual reality simulator with haptic feedback
Source: Sci Rep. 2023 Feb 17;13:2823. doi: 10.1038/s41598-023-29537-5 (PMC9936106; doi:10.1038/s41598-023-29537-5)
Supplement: Supplementary file 1 — Supplementary Information. [file 41598_2023_29537_MOESM1_ESM.xlsx]

## Sheet: Date
Username	Exercise	CaseType	Session	ToothType	DominantHand	Date	StartTime	SimulationElapsedTime	SimulationElapsedTime (min)	SimulationElapsedTime (s)	DrillElapsedTime	DrillElapsedTime (min)	DrillElapsedTime (s)	AverageContactDuration	AverageContactDuration (s)	AverageContactDuration (ms)	LongestContactDuration	LongestContactDuration (s)	LongestContactDuration (ms)	ClosePulpMovesCount	ContactCount	EnamelContactCount	DentinContactCount	PulpContactCount	GumContactCount	AdjacentTeethContactCount	EnamelProlongedContactCount	DentinProlongedContactCount	EnamelVeryProlongedContactCount	DentinVeryProlongedContactCount
aluno01	Evaluation	Class1_Isolated	1	36	Right	2022-05-17	10:01:00	04:17.990	4	17.99	04:08.256	4	8.256	00.500	0	500	02.798	2	798	0	138	110	78	0	0	0	4	4	0	0
aluno01	Evaluation	Class2_Isolated	1	36	Right	2022-05-17	10:16:00	02:49.966	2	49.966	02:43.656	2	43.656	00.442	0	442	02.338	2	338	0	145	118	93	0	0	0	2	2	0	0
aluno01	Evaluation	Class1	1	36	Right	2022-05-19	15:28:00	01:37.869	1	37.869	01:29.335	1	29.335	00.910	0	910	02.450	2	450	0	38	38	32	0	3	2	4	3	0	0
aluno01	Evaluation	Class2	1	36	Right	2022-05-19	15:30:00	01:52.795	1	52.795	01:44.119	1	44.119	00.850	0	850	02.465	2	465	0	46	46	37	0	1	22	3	4	0	0
aluno01	Evaluation	Class1_Isolated	2	36	Right	2022-05-19	15:33:00	02:39.203	2	39.203	02:30.972	2	30.972	00.420	0	420	02.33	2	33	0	123	109	74	0	0	0	2	1	0	0
aluno01	Evaluation	Class2_Isolated	2	36	Right	2022-05-19	15:38:00	02:52.540	2	52.54	02:47.709	2	47.709	00.511	0	511	02.603	2	603	0	133	109	65	0	0	0	2	1	0	0
aluno01	Evaluation	Class1	2	36	Right	2022-05-19	15:44:00	01:14.449	1	14.449	01:10.397	1	10.397	00.672	0	672	02.367	2	367	0	33	33	30	0	0	0	1	1	0	0
aluno01	Evaluation	Class2	2	36	Right	2022-05-19	15:46:00	01:46.112	1	46.112	01:40.584	1	40.584	00.798	0	798	02.74	2	74	0	47	47	29	0	2	28	1	1	0	0
aluno01	Evaluation	Class1_Isolated	3	36	Right	2022-05-31	09:08:00	01:36.170	1	36.17	01:28.151	1	28.151	00.466	0	466	01.825	1	825	0	75	70	51	0	0	0	0	0	0	0
aluno01	Evaluation	Class2_Isolated	3	36	Right	2022-05-31	09:11:00	02:15.407	2	15.407	02:07.373	2	7.373	00.532	0	532	01.992	1	992	0	105	95	64	0	0	0	0	0	0	0
aluno01	Evaluation	Class1	3	36	Right	2022-05-31	09:13:00	01:36.394	1	36.394	01:28.10	1	28.01	00.890	0	890	02.145	2	145	0	42	42	40	0	0	0	2	2	0	0
aluno01	Evaluation	Class2	3	36	Right	2022-05-31	09:15:00	01:52.853	1	52.853	01:47.129	1	47.129	01.61	1	61	02.616	2	616	0	46	46	29	0	9	15	3	3	0	0
aluno02	Evaluation	Class1_Isolated	1	36	Right	2022-05-16	09:21:00	04:14.242	4	14.242	04:09.36	4	9.036	00.671	0	671	02.853	2	853	0	158	158	119	0	0	0	5	4	0	0
aluno02	Evaluation	Class2_Isolated	1	36	Right	2022-05-17	10:56:00	01:47.18	1	47.018	01:39.52	1	39.052	00.330	0	330	01.126	1	126	0	111	111	53	0	0	0	0	0	0	0
aluno02	Evaluation	Class1	1	36	Right	2022-05-23	09:14:00	02:03.432	2	3.432	01:53.59	1	53.059	00.488	0	488	01.211	1	211	0	66	66	58	1	5	4	0	0	0	0
aluno02	Evaluation	Class2	1	36	Right	2022-05-23	09:17:00	02:18.638	2	18.638	02:12.806	2	12.806	00.571	0	571	02.02	2	2	0	71	71	59	0	3	11	1	1	0	0
aluno02	Evaluation	Class1_Isolated	2	36	Right	2022-05-23	09:20:00	01:04.884	1	4.884	01:00.498	1	0.498	00.428	0	428	02.74	2	74	0	41	41	28	0	0	0	1	1	0	0
aluno02	Evaluation	Class2_Isolated	2	36	Right	2022-05-23	09:22:00	01:38.51	1	38.051	01:34.263	1	34.263	00.399	0	399	01.461	1	461	0	95	95	49	0	0	0	0	0	0	0
aluno02	Evaluation	Class1	2	36	Right	2022-05-23	09:24:00	01:13.863	1	13.863	01:11.21	1	11.021	00.524	0	524	01.447	1	447	0	52	52	49	0	1	2	0	0	0	0
aluno02	Evaluation	Class2	2	36	Right	2022-05-23	09:26:00	02:07.819	2	7.819	02:03.14	2	3.014	00.615	0	615	02.185	2	185	0	80	80	70	0	0	4	1	1	0	0
aluno02	Evaluation	Class1_Isolated	3	36	Right	2022-05-30	09:14:00	01:35.84	1	35.084	01:31.408	1	31.408	00.378	0	378	00.794	0	794	0	85	81	73	0	0	0	0	0	0	0
aluno02	Evaluation	Class2_Isolated	3	36	Right	2022-05-30	09:16:00	02:48.949	2	48.949	02:44.855	2	44.855	00.374	0	374	01.530	1	530	0	169	160	112	0	0	0	0	0	0	0
aluno02	Evaluation	Class1	3	36	Right	2022-05-30	09:19:00	01:26.967	1	26.967	01:23.277	1	23.277	00.660	0	660	02.561	2	561	0	34	34	30	0	0	0	1	1	0	0
aluno02	Evaluation	Class2	3	36	Right	2022-05-30	09:21:00	01:56.499	1	56.499	01:52.517	1	52.517	00.637	0	637	01.907	1	907	0	70	70	63	0	1	2	0	0	0	0
aluno03	Evaluation	Class1_Isolated	1	36	Right	2022-05-23	11:58:00	02:25.320	2	25.32	02:22.147	2	22.147	00.813	0	813	02.910	2	910	0	67	55	51	0	0	0	3	4	0	0
aluno03	Evaluation	Class2_Isolated	1	36	Right	2022-05-23	12:01:00	02:53.849	2	53.849	02:44.506	2	44.506	00.919	0	919	03.174	3	174	0	77	70	50	0	0	0	7	6	0	0
aluno03	Evaluation	Class1	1	36	Right	2022-05-23	12:05:00	02:05.591	2	5.591	01:41.949	1	41.949	00.640	0	640	02.924	2	924	3	72	72	69	2	2	2	1	1	0	0
aluno03	Evaluation	Class2	1	36	Right	2022-05-23	12:07:00	02:09.240	2	9.24	02:05.453	2	5.453	00.689	0	689	03.829	3	829	0	74	74	71	0	7	2	3	3	1	1
aluno03	Evaluation	Class1_Isolated	2	36	Right	2022-05-24	10:52:00	01:38.188	1	38.188	01:34.151	1	34.151	00.732	0	732	03.77	3	77	1	55	54	50	0	0	0	2	2	0	0
aluno03	Evaluation	Class2_Isolated	2	36	Right	2022-05-24	10:54:00	02:55.102	2	55.102	02:51.315	2	51.315	00.520	0	520	02.75	2	75	0	143	137	93	0	0	0	3	2	0	0
aluno03	Evaluation	Class1	2	36	Right	2022-05-24	10:57:00	01:40.947	1	40.947	01:36.100	1	36.1	00.552	0	552	01.824	1	824	1	61	61	56	0	1	4	0	0	0	0
aluno03	Evaluation	Class2	2	36	Right	2022-05-24	10:59:00	02:25.529	2	25.529	02:10.839	2	10.839	00.563	0	563	01.755	1	755	1	103	103	99	0	2	1	0	0	0	0
aluno03	Evaluation	Class1_Isolated	3	36	Right	2022-05-31	10:36:00	01:43.285	1	43.285	01:38.775	1	38.775	00.691	0	691	02.814	2	814	0	62	53	42	0	0	0	2	2	0	0
aluno03	Evaluation	Class2_Isolated	3	36	Right	2022-05-31	10:38:00	02:14.76	2	14.076	02:03.115	2	3.115	00.596	0	596	02.478	2	478	0	90	71	54	0	0	0	3	4	0	0
aluno03	Evaluation	Class1	3	36	Right	2022-05-31	10:41:00	01:19.18	1	19.018	01:12.444	1	12.444	00.752	0	752	02.868	2	868	0	33	33	32	0	1	1	2	2	0	0
aluno03	Evaluation	Class2	3	36	Right	2022-05-31	10:43:00	02:27.452	2	27.452	02:21.448	2	21.448	00.824	0	824	02.770	2	770	0	79	79	75	0	4	6	7	7	0	0
aluno04	Evaluation	Class1_Isolated	1	36	Left	2022-05-17	17:03:00	02:44.702	2	44.702	02:22.689	2	22.689	00.287	0	287	00.681	0	681	0	54	54	21	0	0	0	0	0	0	0
aluno04	Evaluation	Class2_Isolated	1	36	Left	2022-05-17	17:07:00	03:50.366	3	50.366	03:33.644	3	33.644	00.418	0	418	01.933	1	933	0	122	105	59	0	0	0	0	0	0	0
aluno04	Evaluation	Class1	1	36	Left	2022-05-17	17:12:00	01:50.261	1	50.261	01:37.327	1	37.327	01.24	1	24	02.355	2	355	0	30	30	25	0	2	2	4	4	0	0
aluno04	Evaluation	Class2	1	36	Left	2022-05-17	17:15:00	02:09.864	2	9.864	02:02.529	2	2.529	00.934	0	934	02.396	2	396	0	57	57	39	0	0	10	2	2	0	0
aluno04	Evaluation	Class1_Isolated	2	36	Left	2022-05-24	09:53:00	01:11.80	1	11.08	01:04.521	1	4.521	00.263	0	263	00.724	0	724	0	43	43	5	0	0	0	0	0	0	0
aluno04	Evaluation	Class2_Isolated	2	36	Left	2022-05-24	09:55:00	01:50.928	1	50.928	01:30.876	1	30.876	00.430	0	430	00.822	0	822	0	78	78	25	0	0	0	0	0	0	0
aluno04	Evaluation	Class1	2	36	Left	2022-05-24	09:58:00	01:23.793	1	23.793	01:14.307	1	14.307	00.738	0	738	02.172	2	172	0	36	36	30	0	0	0	1	1	0	0
aluno04	Evaluation	Class2	2	36	Left	2022-05-24	10:00:00	03:02.522	3	2.522	02:53.418	2	53.418	00.782	0	782	03.22	3	22	0	90	90	76	0	0	14	6	6	0	0
aluno04	Evaluation	Class1_Isolated	3	36	Left	2022-05-26	14:41:00	01:06.612	1	6.612	01:00.889	1	0.889	00.313	0	313	00.570	0	570	0	47	46	21	0	0	0	0	0	0	0
aluno04	Evaluation	Class2_Isolated	3	36	Left	2022-05-26	14:43:00	01:29.655	1	29.655	01:20.32	1	20.032	00.548	0	548	01.878	1	878	0	67	65	36	0	0	0	0	0	0	0
aluno04	Evaluation	Class1	3	36	Left	2022-05-26	14:46:00	01:12.263	1	12.263	01:08.17	1	8.017	00.842	0	842	02.61	2	61	0	31	31	24	0	0	0	1	1	0	0
aluno04	Evaluation	Class2	3	36	Left	2022-05-26	14:47:00	01:55.636	1	55.636	01:46.00	1	46	00.890	0	890	02.173	2	173	0	55	55	46	0	0	5	1	0	0	0
aluno05	Evaluation	Class1_Isolated	1	36	Right	2022-05-17	09:40:00	04:33.988	4	33.988	04:21.819	4	21.819	00.511	0	511	02.603	2	603	0	106	83	66	0	0	0	1	2	0	0
aluno05	Evaluation	Class2_Isolated	1	36	Right	2022-05-17	09:46:00	03:33.280	3	33.28	03:17.465	3	17.465	00.483	0	483	02.104	2	104	0	100	87	27	0	0	0	1	1	0	0
aluno05	Evaluation	Class1_Isolated	2	36	Right	2022-05-23	12:48:00	01:10.881	1	10.881	01:02.353	1	2.353	00.317	0	317	00.793	0	793	0	45	45	22	0	0	0	0	0	0	0
aluno05	Evaluation	Class1	1	36	Right	2022-05-23	12:53:00	01:52.264	1	52.264	01:41.157	1	41.157	01.195	1	195	03.424	3	424	0	28	28	23	0	2	3	6	6	0	0
aluno05	Evaluation	Class2	1	36	Right	2022-05-23	12:56:00	01:27.621	1	27.621	01:15.130	1	15.13	01.88	1	88	02.240	2	240	0	25	25	18	0	2	3	2	2	0	0
aluno05	Evaluation	Class2_Isolated	2	36	Right	2022-05-23	12:59:00	01:28.469	1	28.469	01:22.931	1	22.931	00.512	0	512	01.628	1	628	0	61	59	25	0	0	0	0	0	0	0
aluno05	Evaluation	Class1	2	36	Right	2022-05-31	09:31:00	01:29.196	1	29.196	01:21.341	1	21.341	00.657	0	657	02.519	2	519	0	42	42	36	0	2	0	2	2	0	0
aluno05	Evaluation	Class2	2	36	Right	2022-05-31	09:33:00	01:52.375	1	52.375	01:44.467	1	44.467	00.602	0	602	02.61	2	61	0	56	56	40	0	0	11	1	0	0	0
aluno05	Evaluation	Class1_Isolated	3	36	Right	2022-05-31	09:35:00	01:35.669	1	35.669	01:28.597	1	28.597	00.363	0	363	01.531	1	531	1	63	60	44	0	0	0	0	0	0	0
aluno05	Evaluation	Class2_Isolated	3	36	Right	2022-05-31	09:39:00	01:35.500	1	35.5	01:29.528	1	29.528	00.470	0	470	01.754	1	754	0	84	81	56	0	0	0	0	0	0	0
aluno05	Evaluation	Class1	3	36	Right	2022-05-31	09:41:00	00:56.279	0	56.279	00:49.818	0	49.818	00.700	0	700	02.31	2	31	0	34	34	28	0	2	1	1	1	0	0
aluno05	Evaluation	Class2	3	36	Right	2022-05-31	09:42:00	01:11.623	1	11.623	01:05.510	1	5.51	00.611	0	611	02.144	2	144	0	49	49	39	0	0	1	1	1	0	0
aluno06	Evaluation	Class1_Isolated	1	36	Left	2022-05-17	10:35:00	02:08.320	2	8.32	01:59.715	1	59.715	00.392	0	392	01.559	1	559	0	43	43	20	0	0	0	0	0	0	0
aluno06	Evaluation	Class2_Isolated	1	36	Left	2022-05-17	10:38:00	02:25.265	2	25.265	02:16.662	2	16.662	00.343	0	343	00.711	0	711	0	77	77	38	0	0	0	0	0	0	0
aluno06	Evaluation	Class1	1	36	Left	2022-05-23	12:34:00	01:27.385	1	27.385	01:21.162	1	21.162	00.698	0	698	03.08	3	8	0	54	54	51	0	1	2	1	1	0	0
aluno06	Evaluation	Class2	1	36	Left	2022-05-23	12:36:00	02:01.791	2	1.791	01:50.859	1	50.859	00.544	0	544	01.237	1	237	0	87	87	64	0	6	10	0	0	0	0
aluno06	Evaluation	Class1_Isolated	2	36	Left	2022-05-23	12:22:00	01:46.265	1	46.265	01:08.407	1	8.407	00.404	0	404	01.669	1	669	0	38	38	25	0	0	0	0	0	0	0
aluno06	Evaluation	Class2_Isolated	2	36	Left	2022-05-23	12:40:00	01:35.349	1	35.349	01:29.960	1	29.96	00.393	0	393	02.184	2	184	0	61	61	10	0	0	0	1	0	0	0
aluno06	Evaluation	Class1	2	36	Left	2022-05-31	10:51:00	01:13.810	1	13.81	01:09.466	1	9.466	00.498	0	498	00.820	0	820	0	52	52	48	0	0	0	0	0	0	0
aluno06	Evaluation	Class2	2	36	Left	2022-05-31	10:53:00	02:07.986	2	7.986	02:03.740	2	3.74	00.473	0	473	00.960	0	960	0	93	93	62	0	0	8	0	0	0	0
aluno06	Evaluation	Class1_Isolated	3	36	Left	2022-05-31	10:56:00	01:19.364	1	19.364	01:12.500	1	12.5	00.413	0	413	00.835	0	835	0	48	48	34	0	0	0	0	0	0	0
aluno06	Evaluation	Class2_Isolated	3	36	Left	2022-05-31	10:57:00	01:53.531	1	53.531	01:49.561	1	49.561	00.412	0	412	00.809	0	809	0	77	77	40	0	0	0	0	0	0	0
aluno06	Evaluation	Class1	3	36	Left	2022-05-31	11:00:00	01:40.642	1	40.642	01:35.935	1	35.935	00.495	0	495	01.16	1	16	0	83	83	72	0	3	2	0	0	0	0
aluno06	Evaluation	Class2	3	36	Left	2022-05-31	11:03:00	01:07.278	1	7.278	01:04.828	1	4.828	00.552	0	552	01.574	1	574	0	65	65	45	0	3	2	0	0	0	0
aluno07	Evaluation	Class1_Isolated	1	36	Right	2022-05-23	09:45:00	01:43.76	1	43.076	01:33.914	1	33.914	00.885	0	885	03.271	3	271	0	53	50	45	0	0	0	3	3	0	0
aluno07	Evaluation	Class2_Isolated	1	36	Right	2022-05-23	09:49:00	01:34.934	1	34.934	01:29.295	1	29.295	00.435	0	435	01.531	1	531	0	81	81	43	0	0	0	0	0	0	0
aluno07	Evaluation	Class1	1	36	Right	2022-05-23	09:51:00	01:16.926	1	16.926	01:14.433	1	14.433	01.238	1	238	04.50	4	50	0	20	20	18	0	5	3	5	5	0	0
aluno07	Evaluation	Class2	1	36	Right	2022-05-23	09:53:00	01:33.275	1	33.275	01:26.645	1	26.645	00.824	0	824	03.619	3	619	0	50	50	39	0	0	7	6	6	0	0
aluno07	Evaluation	Class1_Isolated	2	36	Right	2022-05-24	14:45:00	01:23.693	1	23.693	01:17.388	1	17.388	00.433	0	433	01.700	1	700	0	83	69	69	0	0	0	0	0	0	0
aluno07	Evaluation	Class2_Isolated	2	36	Right	2022-05-24	14:49:00	01:14.922	1	14.922	01:10.216	1	10.216	00.518	0	518	04.67	4	67	0	63	63	37	0	0	0	2	2	0	0
aluno07	Evaluation	Class1	2	36	Right	2022-05-24	14:52:00	00:56.264	0	56.264	00:51.239	0	51.239	00.976	0	976	03.187	3	187	0	20	20	17	0	4	3	1	1	0	0
aluno07	Evaluation	Class2	2	36	Right	2022-05-24	14:53:00	00:50.417	0	50.417	00:46.287	0	46.287	01.402	1	402	02.756	2	756	0	17	17	16	0	1	2	5	5	0	0
aluno07	Evaluation	Class1_Isolated	3	36	Right	2022-05-30	10:53:00	01:23.626	1	23.626	01:19.657	1	19.657	00.520	0	520	01.350	1	350	0	72	70	68	0	0	0	0	0	0	0
aluno07	Evaluation	Class2_Isolated	3	36	Right	2022-05-30	10:55:00	00:58.574	0	58.574	00:55.527	0	55.527	00.423	0	423	01.350	1	350	0	61	61	42	0	0	0	0	0	0	0
aluno07	Evaluation	Class1	3	36	Right	2022-05-30	10:56:00	00:51.128	0	51.128	00:46.337	0	46.337	00.719	0	719	02.283	2	283	0	26	26	24	0	2	4	2	2	0	0
aluno07	Evaluation	Class2	3	36	Right	2022-05-30	10:58:00	00:44.603	0	44.603	00:43.211	0	43.211	00.774	0	774	02.756	2	756	0	26	26	25	0	0	2	1	1	0	0
aluno08	Evaluation	Class1_Isolated	1	36	Right	2022-05-17	17:28:00	02:32.652	2	32.652	02:22.114	2	22.114	00.981	0	981	03.133	3	133	0	35	34	20	0	0	0	4	5	0	0
aluno08	Evaluation	Class2_Isolated	1	36	Right	2022-05-17	17:32:00	03:10.108	3	10.108	03:00.366	3	0.366	00.519	0	519	02.323	2	323	0	85	78	27	0	0	0	1	1	0	0
aluno08	Evaluation	Class1	1	36	Right	2022-05-17	17:36:00	02:21.589	2	21.589	02:16.841	2	16.841	01.225	1	225	05.319	5	319	0	36	36	24	0	0	0	7	7	1	1
aluno08	Evaluation	Class2	1	36	Right	2022-05-17	17:39:00	04:27.167	4	27.167	04:19.285	4	19.285	00.781	0	781	06.15	6	15	0	105	104	66	0	1	2	4	3	1	1
aluno08	Evaluation	Class1_Isolated	2	36	Right	2022-05-19	14:23:00	02:33.911	2	33.911	02:22.202	2	22.202	00.343	0	343	00.709	0	709	0	73	68	32	0	0	0	0	0	0	0
aluno08	Evaluation	Class2_Isolated	2	36	Right	2022-05-19	14:27:00	03:35.133	3	35.133	03:24.760	3	24.76	00.385	0	385	01.307	1	307	0	107	100	38	0	0	0	0	0	0	0
aluno08	Evaluation	Class1	2	36	Right	2022-05-19	14:31:00	01:41.837	1	41.837	01:34.303	1	34.303	00.499	0	499	00.905	0	905	0	44	44	33	0	0	1	0	0	0	0
aluno08	Evaluation	Class2	2	36	Right	2022-05-19	14:34:00	02:38.519	2	38.519	02:30.416	2	30.416	00.593	0	593	01.516	1	516	0	54	54	24	0	0	5	0	0	0	0
aluno08	Evaluation	Class1_Isolated	3	36	Right	2022-05-30	09:31:00	01:52.294	1	52.294	01:45.749	1	45.749	00.480	0	480	02.408	2	408	0	61	59	43	0	0	0	1	1	0	0
aluno08	Evaluation	Class2_Isolated	3	36	Right	2022-05-30	09:33:00	02:31.814	2	31.814	02:19.479	2	19.479	00.430	0	430	01.86	1	86	0	102	94	56	0	0	0	0	0	0	0
aluno08	Evaluation	Class1	3	36	Right	2022-05-30	09:37:00	01:16.700	1	16.7	01:11.423	1	11.423	00.685	0	685	02.353	2	353	0	36	36	23	0	0	0	2	2	0	0
aluno08	Evaluation	Class2	3	36	Right	2022-05-30	09:38:00	01:37.896	1	37.896	01:30.181	1	30.181	00.726	0	726	02.548	2	548	0	41	41	25	0	0	8	1	1	0	0
aluno09	Evaluation	Class1_Isolated	1	36	Right	2022-05-17	13:38:00	02:43.936	2	43.936	02:39.161	2	39.161	00.353	0	353	01.754	1	754	0	81	81	42	0	0	0	0	0	0	0
aluno09	Evaluation	Class2_Isolated	1	36	Right	2022-05-17	13:42:00	02:10.715	2	10.715	02:06.399	2	6.399	00.427	0	427	01.992	1	992	0	101	96	25	0	0	0	1	1	1	1
aluno09	Evaluation	Class1	1	36	Right	2022-05-17	13:45:00	02:34.775	2	34.775	02:29.511	2	29.511	00.327	0	327	00.836	0	836	0	90	90	78	0	0	1	0	0	0	0
aluno09	Evaluation	Class2	1	36	Right	2022-05-17	13:49:00	02:09.853	2	9.853	02:05.899	2	5.899	00.458	0	458	02.311	2	311	0	77	77	54	0	0	2	1	1	0	0
aluno09	Evaluation	Class1_Isolated	2	36	Right	2022-05-19	16:27:00	01:45.541	1	45.541	01:42.840	1	42.84	00.280	0	280	00.502	0	502	0	60	59	30	0	0	0	0	0	0	0
aluno09	Evaluation	Class2_Isolated	2	36	Right	2022-05-19	16:29:00	01:47.991	1	47.991	01:45.903	1	45.903	00.330	0	330	01.225	1	225	0	82	78	24	0	0	0	0	0	0	0
aluno09	Evaluation	Class1	2	36	Right	2022-05-19	16:31:00	01:59.967	1	59.967	01:58.31	1	58.031	00.620	0	620	02.74	2	74	0	71	71	62	0	2	1	1	1	0	0
aluno09	Evaluation	Class2	2	36	Right	2022-05-19	16:35:00	01:55.651	1	55.651	01:53.826	1	53.826	00.534	0	534	02.117	2	117	0	88	88	70	0	0	7	1	1	0	0
aluno09	Evaluation	Class1_Isolated	3	36	Right	2022-05-31	13:10:00	01:28.498	1	28.498	01:26.674	1	26.674	00.298	0	298	00.988	0	988	0	70	70	50	0	0	0	0	0	0	0
aluno09	Evaluation	Class2_Isolated	3	36	Right	2022-05-31	13:12:00	01:52.129	1	52.129	01:50.359	1	50.359	00.283	0	283	00.960	0	960	0	87	86	29	0	0	0	0	0	0	0
aluno09	Evaluation	Class2	3	36	Right	2022-05-31	13:15:00	01:27.120	1	27.12	01:24.669	1	24.669	00.655	0	655	02.826	2	826	0	52	52	38	0	0	2	2	2	0	0
aluno09	Evaluation	Class1	3	36	Right	2022-05-31	13:40:00	02:12.914	2	12.914	02:09.336	2	9.336	00.661	0	661	02.115	2	115	0	68	68	49	0	0	1	1	1	0	0
aluno10	Evaluation	Class1_Isolated	1	36	Right	2022-05-17	13:00:00	03:55.657	3	55.657	03:39.74	3	39.074	00.431	0	431	02.353	2	353	0	154	141	111	0	0	0	1	1	0	0
aluno10	Evaluation	Class2_Isolated	1	36	Right	2022-05-17	13:05:00	04:09.970	4	9.97	04:03.593	4	3.593	00.551	0	551	02.186	2	186	0	151	141	90	0	0	0	0	1	0	0
aluno10	Evaluation	Class1	1	36	Right	2022-05-17	13:10:00	01:58.672	1	58.672	01:54.273	1	54.273	00.700	0	700	02.212	2	212	0	52	52	46	0	0	0	1	1	0	0
aluno10	Evaluation	Class2	1	36	Right	2022-05-17	13:13:00	02:23.941	2	23.941	02:18.901	2	18.901	00.938	0	938	03.244	3	244	0	61	61	52	0	0	44	5	5	0	0
aluno10	Evaluation	Class1_Isolated	2	36	Right	2022-05-23	10:44:00	01:36.952	1	36.952	01:34.138	1	34.138	00.431	0	431	01.434	1	434	0	70	67	46	0	0	0	0	0	0	0
aluno10	Evaluation	Class2_Isolated	2	36	Right	2022-05-23	10:52:00	01:52.962	1	52.962	01:48.548	1	48.548	00.439	0	439	01.142	1	142	0	93	79	32	0	0	0	0	0	0	0
aluno10	Evaluation	Class1	2	36	Right	2022-05-23	10:54:00	01:18.877	1	18.877	01:16.662	1	16.662	00.962	0	962	03.159	3	159	2	22	22	19	0	2	11	2	2	0	0
aluno10	Evaluation	Class2	2	36	Right	2022-05-23	10:56:00	01:52.711	1	52.711	01:48.367	1	48.367	00.677	0	677	01.921	1	921	0	54	54	43	0	4	13	0	0	0	0
aluno10	Evaluation	Class1_Isolated	3	36	Right	2022-05-26	15:48:00	01:48.646	1	48.646	01:44.217	1	44.217	00.471	0	471	01.768	1	768	0	90	82	72	0	0	0	0	0	0	0
aluno10	Evaluation	Class2_Isolated	3	36	Right	2022-05-26	15:50:00	02:32.119	2	32.119	02:28.652	2	28.652	00.514	0	514	01.726	1	726	0	119	108	48	0	0	0	0	0	0	0
aluno10	Evaluation	Class1	3	36	Right	2022-05-26	15:53:00	02:25.361	2	25.361	02:21.419	2	21.419	00.715	0	715	02.46	2	46	0	62	62	58	0	3	6	1	1	0	0
aluno10	Evaluation	Class2	3	36	Right	2022-05-26	15:58:00	02:28.676	2	28.676	02:25.654	2	25.654	00.744	0	744	02.408	2	408	0	74	74	70	0	1	10	1	1	0	0
aluno11	Evaluation	Class1_Isolated	1	36	Right	2022-05-17	12:21:00	05:10.271	5	10.271	04:57.630	4	57.63	00.394	0	394	02.670	2	670	0	142	90	89	0	0	0	1	1	0	0
aluno11	Evaluation	Class2_Isolated	1	36	Right	2022-05-17	12:31:00	03:12.49	3	12.049	03:07.175	3	7.175	00.560	0	560	05.154	5	154	0	116	65	38	0	0	0	1	0	0	0
aluno11	Evaluation	Class1	1	36	Right	2022-05-17	12:35:00	04:00.461	4	0.461	03:55.768	3	55.768	01.132	1	132	02.561	2	561	0	80	80	71	1	5	4	4	4	0	0
aluno11	Evaluation	Class2	1	36	Right	2022-05-17	12:40:00	03:53.986	3	53.986	03:47.09	3	47.009	00.745	0	745	02.367	2	367	0	105	105	90	0	2	10	1	1	0	0
aluno11	Evaluation	Class1_Isolated	2	36	Right	2022-05-23	10:05:00	03:11.644	3	11.644	03:04.877	3	4.877	00.344	0	344	01.43	1	43	0	90	67	58	0	0	0	0	0	0	0
aluno11	Evaluation	Class2_Isolated	2	36	Right	2022-05-23	10:09:00	04:23.586	4	23.586	04:17.892	4	17.892	00.312	0	312	01.71	1	71	0	172	116	92	0	0	0	0	0	0	0
aluno11	Evaluation	Class1	2	36	Right	2022-05-23	10:14:00	03:02.651	3	2.651	02:58.821	2	58.821	00.534	0	534	01.129	1	129	0	91	91	77	0	0	0	0	0	0	0
aluno11	Evaluation	Class2	2	36	Right	2022-05-23	10:17:00	02:44.63	2	44.063	02:39.370	2	39.37	00.633	0	633	01.977	1	977	0	67	67	45	0	0	15	0	0	0	0
aluno11	Evaluation	Class1_Isolated	3	36	Right	2022-05-26	15:02:00	03:27.560	3	27.56	03:23.912	3	23.912	00.287	0	287	00.821	0	821	0	121	102	90	0	0	0	0	0	0	0
aluno11	Evaluation	Class2_Isolated	3	36	Right	2022-05-26	15:06:00	04:05.501	4	5.501	03:59.499	3	59.499	00.293	0	293	01.128	1	128	0	158	117	95	0	0	0	0	0	0	0
aluno11	Evaluation	Class1	3	36	Right	2022-05-26	15:11:00	02:52.373	2	52.373	02:49.227	2	49.227	00.512	0	512	01.322	1	322	0	95	95	76	0	3	0	0	0	0	0
aluno11	Evaluation	Class2	3	36	Right	2022-05-26	15:14:00	02:20.560	2	20.56	02:17.774	2	17.774	00.563	0	563	01.407	1	407	0	94	94	75	0	0	7	0	0	0	0
aluno12	Evaluation	Class1_Isolated	1	36	Right	2022-05-24	16:44:00	03:09.334	3	9.334	03:00.548	3	0.548	00.301	0	301	01.30	1	30	0	96	78	45	0	0	0	1	1	1	1
aluno12	Evaluation	Class2_Isolated	1	36	Right	2022-05-24	16:53:00	02:34.579	2	34.579	02:27.715	2	27.715	00.610	0	610	02.574	2	574	0	108	91	66	0	0	0	4	5	0	0
aluno12	Evaluation	Class1	1	36	Right	2022-05-24	16:59:00	02:29.747	2	29.747	02:24.652	2	24.652	00.986	0	986	02.143	2	143	0	36	36	28	0	1	2	4	4	0	0
aluno12	Evaluation	Class2	1	36	Right	2022-05-24	17:01:00	04:56.474	4	56.474	04:48.955	4	48.955	00.594	0	594	02.631	2	631	0	157	127	81	0	0	8	3	2	0	0
aluno12	Evaluation	Class1_Isolated	2	36	Right	2022-05-26	15:20:00	01:24.14	1	24.014	01:17.389	1	17.389	00.602	0	602	02.923	2	923	0	50	48	44	0	0	0	3	3	0	0
aluno12	Evaluation	Class2_Isolated	2	36	Right	2022-05-26	15:24:00	02:50.745	2	50.745	02:38.312	2	38.312	00.481	0	481	01.586	1	586	0	94	88	54	0	0	0	0	0	0	0
aluno12	Evaluation	Class1	2	36	Right	2022-05-26	15:27:00	01:43.940	1	43.94	01:35.462	1	35.462	00.878	0	878	02.35	2	35	0	36	36	27	0	0	0	1	1	0	0
aluno12	Evaluation	Class2	2	36	Right	2022-05-26	15:29:00	03:14.290	3	14.29	03:10.363	3	10.363	00.870	0	870	02.255	2	255	0	72	71	38	0	0	1	4	4	0	0
aluno12	Evaluation	Class1_Isolated	3	36	Right	2022-05-31	12:20:00	01:55.287	1	55.287	01:50.901	1	50.901	00.401	0	401	01.532	1	532	0	66	59	50	0	0	0	0	0	0	0
aluno12	Evaluation	Class2_Isolated	3	36	Right	2022-05-31	12:23:00	02:52.137	2	52.137	02:47.389	2	47.389	00.448	0	448	02.200	2	200	0	112	109	46	0	0	0	1	1	0	0
aluno12	Evaluation	Class1	3	36	Right	2022-05-31	12:26:00	01:33.511	1	33.511	01:28.428	1	28.428	00.736	0	736	01.142	1	142	0	33	33	24	0	0	0	0	0	0	0
aluno12	Evaluation	Class2	3	36	Right	2022-05-31	12:29:00	03:18.160	3	18.16	03:12.395	3	12.395	00.705	0	705	01.991	1	991	0	91	84	54	0	1	6	0	0	0	0
aluno13	Evaluation	Class1_Isolated	1	36	Right	2022-05-17	11:51:00	01:48.563	1	48.563	01:40.805	1	40.805	00.451	0	451	02.938	2	938	0	103	80	84	0	0	0	0	2	0	0
aluno13	Evaluation	Class2_Isolated	1	36	Right	2022-05-17	12:00:00	02:49.253	2	49.253	02:45.704	2	45.704	00.474	0	474	02.75	2	75	0	177	109	144	0	0	0	2	2	1	1
aluno13	Evaluation	Class1	1	36	Right	2022-05-17	12:04:00	01:28.331	1	28.331	01:15.981	1	15.981	00.629	0	629	02.380	2	380	0	55	55	49	0	0	0	2	2	0	0
aluno13	Evaluation	Class2	1	36	Right	2022-05-17	12:08:00	01:55.120	1	55.12	01:48.395	1	48.395	00.586	0	586	01.823	1	823	0	94	88	83	0	0	0	0	0	0	0
aluno13	Evaluation	Class1_Isolated	2	36	Right	2022-05-23	11:03:00	01:33.429	1	33.429	01:24.365	1	24.365	00.418	0	418	01.72	1	72	0	97	90	85	0	0	0	0	0	0	0
aluno13	Evaluation	Class2_Isolated	2	36	Right	2022-05-23	11:05:00	02:26.17	2	26.017	02:19.486	2	19.486	00.464	0	464	02.186	2	186	0	154	123	106	0	0	0	1	1	0	0
aluno13	Evaluation	Class1	2	36	Right	2022-05-23	11:09:00	01:05.510	1	5.51	01:00.873	1	0.873	00.524	0	524	02.59	2	59	0	45	41	41	0	2	2	1	1	0	0
aluno13	Evaluation	Class2	2	36	Right	2022-05-23	11:11:00	01:36.115	1	36.115	01:27.302	1	27.302	00.484	0	484	01.893	1	893	0	93	89	72	0	0	1	0	0	0	0
aluno13	Evaluation	Class1_Isolated	3	36	Right	2022-05-26	15:36:00	01:27.204	1	27.204	01:23.889	1	23.889	00.418	0	418	02.131	2	131	0	103	78	89	0	0	0	1	1	0	0
aluno13	Evaluation	Class2_Isolated	3	36	Right	2022-05-26	15:38:00	01:34.444	1	34.444	01:31.74	1	31.074	00.404	0	404	01.434	1	434	0	118	112	84	0	0	0	0	0	0	0
aluno13	Evaluation	Class1	3	36	Right	2022-05-26	15:40:00	01:07.223	1	7.223	01:03.840	1	3.84	00.821	0	821	02.228	2	228	0	38	38	36	0	2	0	2	1	0	0
aluno13	Evaluation	Class2	3	36	Right	2022-05-26	15:42:00	01:32.731	1	32.731	01:28.470	1	28.47	00.674	0	674	02.46	2	46	0	67	67	45	0	0	2	1	1	0	0
aluno14	Evaluation	Class1_Isolated	1	36	Right	2022-05-19	16:52:00	02:33.507	2	33.507	02:26.631	2	26.631	00.443	0	443	02.05	2	5	0	82	80	47	0	0	0	1	1	0	0
aluno14	Evaluation	Class2_Isolated	1	36	Right	2022-05-19	17:00:00	02:58.779	2	58.779	02:51.720	2	51.72	00.643	0	643	01.433	1	433	0	95	92	42	0	0	0	0	0	0	0
aluno14	Evaluation	Class1	1	36	Right	2022-05-19	17:05:00	02:19.738	2	19.738	02:15.645	2	15.645	00.738	0	738	02.212	2	212	0	64	64	48	0	0	0	1	1	0	0
aluno14	Evaluation	Class2	1	36	Right	2022-05-19	17:08:00	03:03.303	3	3.303	03:00.421	3	0.421	00.894	0	894	01.823	1	823	0	65	65	20	0	0	4	0	0	0	0
aluno14	Evaluation	Class1_Isolated	2	36	Right	2022-05-24	10:10:00	02:15.294	2	15.294	02:11.619	2	11.619	00.638	0	638	01.768	1	768	0	76	74	59	0	0	0	0	0	0	0
aluno14	Evaluation	Class2_Isolated	2	36	Right	2022-05-24	10:14:00	03:07.15	3	7.015	03:03.469	3	3.469	00.496	0	496	01.532	1	532	0	149	142	77	0	0	0	0	0	0	0
aluno14	Evaluation	Class1	2	36	Right	2022-05-24	10:20:00	01:42.116	1	42.116	01:37.550	1	37.55	00.714	0	714	01.714	1	714	0	52	52	46	0	0	1	0	0	0	0
aluno14	Evaluation	Class2	2	36	Right	2022-05-24	10:24:00	03:17.450	3	17.45	03:13.314	3	13.314	00.930	0	930	01.947	1	947	0	90	90	65	0	6	3	0	0	0	0
aluno14	Evaluation	Class1_Isolated	3	36	Right	2022-05-31	10:24:00	01:38.759	1	38.759	01:35.54	1	35.054	00.728	0	728	01.529	1	529	0	58	58	46	0	0	0	0	0	0	0
aluno14	Evaluation	Class2_Isolated	3	36	Right	2022-05-31	10:26:00	01:54.730	1	54.73	01:49.732	1	49.732	00.646	0	646	01.420	1	420	0	88	81	62	0	0	0	0	0	0	0
aluno14	Evaluation	Class1	3	36	Right	2022-05-31	10:29:00	01:19.894	1	19.894	01:16.704	1	16.704	01.40	1	40	02.74	2	74	0	40	40	38	0	0	1	2	2	0	0
aluno14	Evaluation	Class2	3	36	Right	2022-05-31	10:31:00	01:22.511	1	22.511	01:18.696	1	18.696	01.65	1	65	01.754	1	754	0	39	39	21	0	0	4	0	0	0	0
aluno15	Evaluation	Class1_Isolated	1	36	Right	2022-05-17	11:14:00	02:48.977	2	48.977	02:35.331	2	35.331	00.728	0	728	10.179	10	179	0	99	58	75	0	0	0	3	8	0	1
aluno15	Evaluation	Class2_Isolated	1	36	Right	2022-05-17	11:20:00	02:40.91	2	40.091	02:18.986	2	18.986	00.602	0	602	04.942	4	942	0	121	81	55	0	0	0	1	6	0	0
aluno15	Evaluation	Class1	1	36	Right	2022-05-24	12:13:00	02:42.436	2	42.436	02:27.803	2	27.803	00.746	0	746	06.767	6	767	0	42	42	23	0	2	6	5	5	1	1
aluno15	Evaluation	Class2	1	36	Right	2022-05-24	12:17:00	02:19.445	2	19.445	02:06.980	2	6.98	00.990	0	990	04.971	4	971	16	59	55	43	3	6	6	8	11	0	0
aluno15	Evaluation	Class1_Isolated	2	36	Right	2022-05-24	12:20:00	02:38.339	2	38.339	02:24.665	2	24.665	00.699	0	699	05.429	5	429	0	88	60	55	0	0	0	5	8	1	1
aluno15	Evaluation	Class2_Isolated	2	36	Right	2022-05-24	12:23:00	03:23.91	3	23.091	03:09.445	3	9.445	00.745	0	745	06.392	6	392	0	142	108	76	0	0	0	10	9	1	1
aluno15	Evaluation	Class1	2	36	Right	2022-05-24	12:27:00	02:11.425	2	11.425	01:55.830	1	55.83	00.978	0	978	03.425	3	425	0	50	48	32	0	6	3	5	5	0	0
aluno15	Evaluation	Class2	2	36	Right	2022-05-24	12:30:00	02:55.74	2	55.074	02:42.946	2	42.946	00.997	0	997	04.497	4	497	8	64	60	50	2	6	10	10	11	0	0
aluno15	Evaluation	Class1_Isolated	3	36	Right	2022-05-26	16:07:00	02:23.999	2	23.999	02:15.434	2	15.434	00.460	0	460	02.812	2	812	0	137	65	60	0	0	0	1	2	0	0
aluno15	Evaluation	Class2_Isolated	3	36	Right	2022-05-26	16:09:00	02:16.422	2	16.422	02:10.241	2	10.241	00.653	0	653	02.783	2	783	0	107	71	58	0	0	0	4	4	0	0
aluno15	Evaluation	Class1	3	36	Right	2022-05-26	16:14:00	02:00.975	2	0.975	01:52.120	1	52.12	00.881	0	881	03.929	3	929	0	50	50	43	0	7	4	8	8	0	0
aluno15	Evaluation	Class2	3	36	Right	2022-05-26	16:16:00	02:55.60	2	55.06	02:48.711	2	48.711	00.642	0	642	03.21	3	21	1	103	103	57	1	7	13	8	8	0	0
aluno16	Evaluation	Class1_Isolated	1	36	Right	2022-05-17	16:12:00	02:41.443	2	41.443	02:26.546	2	26.546	00.383	0	383	01.754	1	754	0	74	67	35	0	0	0	0	0	0	0
aluno16	Evaluation	Class2_Isolated	1	36	Right	2022-05-17	16:16:00	02:45.648	2	45.648	02:35.872	2	35.872	00.430	0	430	01.477	1	477	0	107	80	40	0	0	0	0	0	0	0
aluno16	Evaluation	Class1	1	36	Right	2022-05-17	16:21:00	01:33.511	1	33.511	01:24.934	1	24.934	00.902	0	902	03.425	3	425	0	37	36	33	0	2	1	2	2	0	0
aluno16	Evaluation	Class2	1	36	Right	2022-05-17	16:23:00	02:39.913	2	39.913	02:29.360	2	29.36	01.124	1	124	02.549	2	549	0	48	48	32	0	1	17	3	3	0	0
aluno16	Evaluation	Class1_Isolated	2	36	Right	2022-05-30	12:23:00	01:20.60	1	20.06	01:15.967	1	15.967	00.367	0	367	01.170	1	170	0	54	53	23	0	0	0	0	0	0	0
aluno16	Evaluation	Class2_Isolated	2	36	Right	2022-05-30	12:25:00	02:00.731	2	0.731	01:57.306	1	57.306	00.470	0	470	01.573	1	573	0	78	78	3	0	0	0	0	0	0	0
aluno16	Evaluation	Class1	2	36	Right	2022-05-30	12:27:00	01:15.173	1	15.173	01:10.815	1	10.815	01.60	1	60	02.227	2	227	0	21	21	19	0	1	1	2	1	0	0
aluno16	Evaluation	Class2	2	36	Right	2022-05-30	12:29:00	02:24.721	2	24.721	02:20.934	2	20.934	00.772	0	772	01.823	1	823	0	67	67	46	0	1	11	0	0	0	0
aluno16	Evaluation	Class1_Isolated	3	36	Right	2022-05-31	11:09:00	01:26.134	1	26.134	01:18.906	1	18.906	00.350	0	350	01.156	1	156	0	64	63	32	0	0	0	0	0	0	0
aluno16	Evaluation	Class2_Isolated	3	36	Right	2022-05-31	11:12:00	02:12.275	2	12.275	02:08.264	2	8.264	00.518	0	518	01.754	1	754	0	96	94	19	0	0	0	0	0	0	0
aluno16	Evaluation	Class1	3	36	Right	2022-05-31	11:17:00	01:13.976	1	13.976	01:10.148	1	10.148	00.881	0	881	01.869	1	869	0	24	24	23	0	1	1	0	0	0	0
aluno16	Evaluation	Class2	3	36	Right	2022-05-31	11:18:00	01:56.333	1	56.333	01:50.386	1	50.386	00.963	0	963	02.74	2	74	0	42	42	32	0	0	3	2	2	0	0
aluno17	Evaluation	Class1_Isolated	1	36	Right	2022-05-23	11:28:00	02:04.895	2	4.895	01:56.554	1	56.554	00.556	0	556	02.116	2	116	0	89	68	64	0	0	0	2	2	0	0
aluno17	Evaluation	Class1	1	36	Right	2022-05-23	11:39:00	01:35.975	1	35.975	01:29.501	1	29.501	00.733	0	733	03.298	3	298	0	35	33	27	0	5	2	2	2	0	0
aluno17	Evaluation	Class2	1	36	Right	2022-05-23	11:41:00	02:04.756	2	4.756	01:54.256	1	54.256	00.799	0	799	02.853	2	853	0	52	51	35	0	4	15	4	4	0	0
aluno17	Evaluation	Class2_Isolated	1	36	Right	2022-05-23	11:44:00	03:55.392	3	55.392	03:47.344	3	47.344	00.609	0	609	03.36	3	36	0	167	133	91	0	0	0	3	1	0	0
aluno17	Evaluation	Class1_Isolated	2	36	Right	2022-05-24	13:43:00	01:51.458	1	51.458	01:40.986	1	40.986	00.744	0	744	08.633	8	633	0	70	62	55	0	0	0	1	1	1	1
aluno17	Evaluation	Class2_Isolated	2	36	Right	2022-05-24	13:46:00	02:43.532	2	43.532	02:35.664	2	35.664	00.698	0	698	02.186	2	186	0	105	98	76	0	0	0	2	1	0	0
aluno17	Evaluation	Class1	2	36	Right	2022-05-24	13:50:00	02:20.336	2	20.336	02:10.826	2	10.826	00.927	0	927	02.534	2	534	0	60	60	58	0	3	3	1	1	0	0
aluno17	Evaluation	Class2	2	36	Right	2022-05-24	13:52:00	02:37.740	2	37.74	02:29.622	2	29.622	00.943	0	943	03.133	3	133	0	79	79	77	0	2	8	6	6	0	0
aluno17	Evaluation	Class1_Isolated	3	36	Right	2022-05-31	13:30:00	01:24.223	1	24.223	01:17.930	1	17.93	00.755	0	755	10.248	10	248	0	44	43	30	0	0	0	1	1	1	1
aluno17	Evaluation	Class1	3	36	Right	2022-05-31	13:33:00	01:37.34	1	37.034	01:33.52	1	33.052	00.618	0	618	02.743	2	743	0	44	44	42	0	2	2	1	1	0	0
aluno17	Evaluation	Class2_Isolated	3	36	Right	2022-05-31	13:35:00	03:42.305	3	42.305	03:24.161	3	24.161	00.640	0	640	04.219	4	219	0	138	137	89	0	0	0	1	1	0	0
aluno17	Evaluation	Class2	3	36	Right	2022-05-31	13:45:00	02:10.868	2	10.868	02:07.26	2	7.026	00.635	0	635	01.741	1	741	0	64	64	42	0	3	2	0	0	0	0
aluno18	Evaluation	Class1_Isolated	1	36	Left	2022-05-17	16:35:00	02:40.330	2	40.33	02:17.680	2	17.68	00.420	0	420	01.252	1	252	0	58	58	12	0	0	0	0	0	0	0
aluno18	Evaluation	Class2_Isolated	1	36	Left	2022-05-17	16:39:00	03:12.230	3	12.23	02:51.205	2	51.205	00.411	0	411	01.852	1	852	0	118	114	25	0	0	0	0	0	0	0
aluno18	Evaluation	Class1	1	36	Left	2022-05-17	16:43:00	01:37.939	1	37.939	01:21.676	1	21.676	01.143	1	143	02.616	2	616	0	31	31	26	0	1	4	4	4	0	0
aluno18	Evaluation	Class2	1	36	Left	2022-05-17	16:46:00	01:40.654	1	40.654	01:32.563	1	32.563	01.114	1	114	02.896	2	896	0	41	41	35	0	4	54	6	6	0	0
aluno18	Evaluation	Class1_Isolated	2	36	Left	2022-05-26	16:38:00	02:16.604	2	16.604	02:11.230	2	11.23	00.495	0	495	01.739	1	739	0	78	69	60	0	0	0	0	0	0	0
aluno18	Evaluation	Class2_Isolated	2	36	Left	2022-05-26	16:43:00	02:16.757	2	16.757	02:09.879	2	9.879	00.623	0	623	02.492	2	492	0	99	91	58	0	0	0	1	1	0	0
aluno18	Evaluation	Class1	2	36	Left	2022-05-26	16:46:00	01:29.529	1	29.529	01:20.923	1	20.923	01.08	1	8	02.688	2	688	0	31	31	25	0	4	0	5	5	0	0
aluno18	Evaluation	Class2	2	36	Left	2022-05-26	16:48:00	01:47.908	1	47.908	01:41.851	1	41.851	00.929	0	929	02.645	2	645	0	46	46	39	0	0	13	2	2	0	0
aluno18	Evaluation	Class1_Isolated	3	36	Left	2022-05-31	10:07:00	03:08.928	3	8.928	03:00.755	3	0.755	00.439	0	439	01.977	1	977	0	134	109	78	0	0	0	0	0	0	0
aluno18	Evaluation	Class2_Isolated	3	36	Left	2022-05-31	10:13:00	02:44.813	2	44.813	02:34.189	2	34.189	00.583	0	583	02.227	2	227	0	142	122	83	0	0	0	4	2	0	0
aluno18	Evaluation	Class1	3	36	Left	2022-05-31	10:16:00	00:51.615	0	51.615	00:41.687	0	41.687	01.160	1	160	02.505	2	505	0	17	17	15	0	3	4	3	3	0	0
aluno18	Evaluation	Class2	3	36	Left	2022-05-31	10:17:00	01:35.922	1	35.922	01:26.90	1	26.09	01.194	1	194	02.769	2	769	0	34	34	27	0	2	41	7	7	0	0
aluno19	Evaluation	Class1_Isolated	1	36	Right	2022-05-19	17:28:00	03:11.198	3	11.198	03:01.243	3	1.243	00.619	0	619	01.503	1	503	0	96	96	91	0	0	0	0	0	0	0
aluno19	Evaluation	Class2_Isolated	1	36	Right	2022-05-19	17:33:00	04:06.601	4	6.601	03:58.873	3	58.873	00.506	0	506	01.992	1	992	0	116	115	71	0	0	0	0	0	0	0
aluno19	Evaluation	Class1	1	36	Right	2022-05-19	17:38:00	02:07.401	2	7.401	02:01.441	2	1.441	00.520	0	520	00.918	0	918	0	39	39	33	0	1	3	0	0	0	0
aluno19	Evaluation	Class2	1	36	Right	2022-05-19	17:40:00	03:43.529	3	43.529	03:37.527	3	37.527	00.546	0	546	01.169	1	169	0	97	97	74	0	3	6	0	0	0	0
aluno19	Evaluation	Class1_Isolated	2	36	Right	2022-05-24	11:45:00	01:57.516	1	57.516	01:51.13	1	51.013	00.539	0	539	01.948	1	948	0	46	46	36	0	0	0	0	0	0	0
aluno19	Evaluation	Class2_Isolated	2	36	Right	2022-05-24	11:47:00	02:54.548	2	54.548	02:48.729	2	48.729	00.480	0	480	02.868	2	868	1	93	93	53	0	0	0	1	1	0	0
aluno19	Evaluation	Class1	2	36	Right	2022-05-24	11:50:00	01:47.643	1	47.643	01:43.675	1	43.675	00.501	0	501	00.807	0	807	0	34	34	31	0	3	3	0	0	0	0
aluno19	Evaluation	Class2	2	36	Right	2022-05-24	11:53:00	03:02.163	3	2.163	02:55.744	2	55.744	00.488	0	488	01.15	1	15	0	83	83	65	0	0	4	0	0	0	0
aluno19	Evaluation	Class1_Isolated	3	36	Right	2022-05-31	11:48:00	01:59.339	1	59.339	01:55.998	1	55.998	00.463	0	463	01.435	1	435	0	61	61	56	0	0	0	0	0	0	0
aluno19	Evaluation	Class2_Isolated	3	36	Right	2022-05-31	11:50:00	02:31.893	2	31.893	02:26.839	2	26.839	00.398	0	398	01.559	1	559	0	95	95	53	0	0	0	0	0	0	0
aluno19	Evaluation	Class1	3	36	Right	2022-05-31	11:53:00	02:15.950	2	15.95	02:09.462	2	9.462	00.548	0	548	01.266	1	266	0	55	55	49	0	0	1	0	0	0	0
aluno19	Evaluation	Class2	3	36	Right	2022-05-31	11:56:00	03:15.849	3	15.849	03:10.711	3	10.711	00.486	0	486	02.702	2	702	1	99	99	82	0	0	7	0	0	0	0
aluno20	Evaluation	Class1_Isolated	1	36	Right	2022-05-19	16:05:00	02:50.396	2	50.396	02:40.872	2	40.872	00.335	0	335	00.766	0	766	0	75	75	44	0	0	0	0	0	0	0
aluno20	Evaluation	Class2_Isolated	1	36	Right	2022-05-19	16:09:00	03:10.864	3	10.864	03:02.246	3	2.246	00.417	0	417	02.379	2	379	0	122	105	55	0	0	0	1	1	0	0
aluno20	Evaluation	Class1	1	36	Right	2022-05-19	16:13:00	01:50.915	1	50.915	01:38.232	1	38.232	00.575	0	575	01.837	1	837	0	44	44	37	0	0	0	0	0	0	0
aluno20	Evaluation	Class2	1	36	Right	2022-05-19	16:17:00	02:44.132	2	44.132	02:31.99	2	31.099	00.647	0	647	02.33	2	33	0	71	71	52	0	0	14	1	0	0	0
aluno20	Evaluation	Class1_Isolated	2	36	Right	2022-05-30	11:48:00	01:46.782	1	46.782	01:30.77	1	30.077	00.265	0	265	00.890	0	890	0	55	55	20	0	0	0	0	0	0	0
aluno20	Evaluation	Class2_Isolated	2	36	Right	2022-05-30	11:50:00	02:03.809	2	3.809	01:55.134	1	55.134	00.534	0	534	01.391	1	391	0	86	80	52	0	0	0	0	0	0	0
aluno20	Evaluation	Class1	2	36	Right	2022-05-30	11:53:00	01:33.79	1	33.079	01:24.110	1	24.11	00.555	0	555	01.660	1	660	0	37	37	27	0	0	2	0	0	0	0
aluno20	Evaluation	Class2	2	36	Right	2022-05-30	11:55:00	03:15.451	3	15.451	03:05.648	3	5.648	01.92	1	92	04.648	4	648	0	66	66	40	0	2	72	7	5	0	0
aluno20	Evaluation	Class1_Isolated	3	36	Right	2022-05-31	12:07:00	01:23.26	1	23.026	01:04.675	1	4.675	00.320	0	320	00.946	0	946	0	45	45	12	0	0	0	0	0	0	0
aluno20	Evaluation	Class2_Isolated	3	36	Right	2022-05-31	12:09:00	02:00.494	2	0.494	01:52.251	1	52.251	00.390	0	390	01.532	1	532	0	79	77	22	0	0	0	0	0	0	0
aluno20	Evaluation	Class1	3	36	Right	2022-05-31	12:12:00	01:23.640	1	23.64	01:14.76	1	14.076	01.52	1	52	02.815	2	815	0	23	23	20	0	0	0	1	1	0	0
aluno20	Evaluation	Class2	3	36	Right	2022-05-31	12:13:00	01:52.766	1	52.766	01:47.518	1	47.518	00.829	0	829	01.601	1	601	0	43	43	25	0	0	10	0	0	0	0

## Sheet: Demograph-Profile Questionnaire
Username	What's your gender?	What's your age?	Do you have experience with plastic models?	Is this the 1st year that you are using plastic models?	How many cavities have you performed in plastic models during the preclinical Operative Dentistry teaching?	Have you ever experienced virtual reality?	Have you ever experienced haptic technology?	Are you a gamer?
aluno01	Female	20	Yes	Yes	Above 25	No	No	No
aluno02	Male	21	Yes	Yes	15 to 20	No	No	Yes
aluno03	Female	36	Yes	No	20 to 25	No	No	No
aluno04	Female	20	Yes	No	15 to 20	No	No	No
aluno05	Female	31	Yes	Yes	10 to 15	No	No	No
aluno06	Female	21	Yes	Yes	20 to 25	No	No	Yes
aluno07	Female	21	Yes	No	20 to 25	No	No	No
aluno08	Male	22	Yes	Yes	10 to 15	No	No	No
aluno09	Female	21	Yes	Yes	15 to 20	Yes	No	Yes
aluno10	Female	21	Yes	Yes	10 to 15	No	No	No
aluno11	Male	20	Yes	Yes	20 to 25	Yes	No	Yes
aluno12	Male	21	Yes	Yes	10 to 15	Yes	No	No
aluno13	Female	20	Yes	Yes	10 to 15	No	No	No
aluno14	Male	21	Yes	Yes	Above 25	Yes	Yes	Yes
aluno15	Female	20	Yes	Yes	Above 25	No	No	No
aluno16	Female	20	Yes	No	15 to 20	No	No	No
aluno17	Female	20	Yes	Yes	20 to 25	No	No	No
aluno18	Female	20	Yes	No	15 to 20	No	No	No
aluno19	Male	22	Yes	Yes	Above 25	No	No	No
aluno20	Female	23	Yes	Yes	Above 25	No	No	No

## Sheet: Interview
Username	What is your opinion on training with phantoms/plastic models?	What do you consider to be the limitations of the current teaching method with phantoms and plastic models?	Did you feel that experimenting with the simulator contributed to improving traditional teaching/learning in preclinical OD?	Do you believe that the simulator used increased your interest in Operative Dentistry?	Would you like to have more hours of simulator training?	Do you consider you have a better manual perception of the force to apply in a dental turbine after training with DENTIFY?	Do you think that training with the DENTIFY simulator can contribute to your 3D visual perception of the dental cavities?	In your experience, can the evaluations of some phases of the procedures in plastic models be subjective (two tutors evaluating the same result with different grades)?	Do you think your preclinical Opertive Dentistry training can be more independent using DENTIFY?	Do you consider that a longer use of DENTIFY can further improve your manual dexterity?	Do you consider that the extended contact warnings contribute to your perception of the iatrogenic risk of overheating when performing a cavity?	What type of exercise did you find most relevant to your learning using DENTIFY?	In which exercise using DENTIFY did you find the use of the virtual mirror most helpful?	Column1
student01	the use of plastic models is close to reality but seem to me to be more advantageous with phantoms	the cost of plastic models teeth	3	3	3	4	3	Yes	2	3	4	Tooth in the arch	Classe 2 - Tooth in the arch
student02	Good interdental relationship, but it doesn't have the sensitivity of a real tooth.	Expensive, difficulty in class II preparations, we you don't learn to use a mirror or get the perspective of the oral cavity.	5	5	4	4	5	Yes	4	5	5	Tooth in the arch	Classe 2 - Tooth in the arch
student03	quite interesting	control and free movement of the wrist when working with the turbine	5	3	4	5	5	Yes	3	4	5	Tooth in the arch	Classe 2 - Tooth in the arch
student04	useful for our pre-patient preparation. The closest to reality	The difference between working with natural teeth and plastic models teeth (a different manipulation). Certain aspects are missing, namely the saliva, the patient's mucosa, the patient's sensitivity, etc... These aspects lead us to work differently.	3	3	4	3	4	Yes	4	5	5	Tooth in the arch	Classe 2 - Tooth in the arch
student05	I have little experience with the phantoms, but the plastic models is very useful for our learning and gaining hand dexterity	I only had one experience with the phantom placing the dam and I would have liked to have had more classes with it	4	4	4	3	4	Yes	3	3	3	Tooth in the arch	Classe 2 - Tooth in the arch
student06	It allows us to have a perception of the real/approximate dimensions of the oral cavity.	It doesn't capture a patient's sensations and discomfort.	4	4	4	4	3	Yes	4	4	5	Tooth in the arch	Classe 2 - Tooth in the arch
student07	Very useful and a good approach to future clinical practice	monetary expenditure on new teeth to practice, no pressure sensor	3	3	4	2	5	Yes	4	1	5	Tooth in the arch	Classe 2 - individual tooth
student08	it's neat	the dental and plastic models material do not have the same characteristics of hardness, resistance...	4	5	4	4	5	Yes	4	4	5	Tooth in the arch	Classe 2 - Tooth in the arch
student09	maneuverable and realistic.	The gum is hard, there is no blood, we don't know if we touch the gum or not. Sometimes the teeth are not stable.	4	5	4	4	5	Yes	4	4	5	Individual tooth	Classe 2 - Tooth in the arch
student10	You can get a lot of practice, adapt the dimensions of the oral cavity, train skill, start becoming more perfectionist.	You don't know how much pressure you're working with, you don't know which area of the tooth you've reached, the soft tissues that are affected.	4	3	3	5	4	Yes	3	2	5	Tooth in the arch	Classe 2 - Tooth in the arch
student11	I think it's important to gain manual dexterity	lack of indirect vision training	3	3	2	4	4	Yes	3	3	4	Tooth in the arch	Classe 2 - Tooth in the arch
student12	Essential for the pre-clinical stage.	Manual dexterity, i.e. touch perception. All the emotional factors of a patient that are missing here, plus the fact that there is no bleeding, saliva, notion of pulp, etc.	4	5	4	4	5	Yes	5	4	5	Tooth in the arch	Classe 2 - Tooth in the arch
student13	Increases sensitivity with the real turbine and helps simulate matrix and wedge placement for real patients in the future.	We don't have enough of a sense of prolonged contact.	3	3	3	5	5	Yes	3	3	5	Tooth in the arch	Classe 2 - Tooth in the arch
student14	Positive	Not mimicking the reflexes as well as tongue and cheeks	4	4	5	3	5	Yes	4	4	4	Tooth in the arch	Classe 2 - Tooth in the arch
student15	Very useful, however we have no perception of the limits of caries .	We don't have the caries boundaries defined, nor the tactile sensitivity regarding enamel , dentin and pulp.	4	5	5	4	5	Yes	3	3	5	Tooth in the arch	Classe 2 - Tooth in the arch
student16	I consider it a good training method, especially if combined with the use of phantoms to get a better sense of the real space we have to work with. Despite some limitations, I find it quite realistic and useful for learning.	You don't have to deal with the heating of the drills, soft tissue and you don't have a cavity that you have to remove.	4	4	3	5	5	Yes	4	5	5	Tooth in the arch	Classe 2 - Tooth in the arch
student17	useful	Expensive, no sensitivity of the enamel-dentin transition	4	5	4	5	4	Yes	4	4	5	Tooth in the arch	Classe 2 - Tooth in the arch
student18	Good experience, as far as possible	The expense on a monetary level, the fact that they don't replicate the tooth as they are very perfect	4	4	4	3	5	Yes	4	4	5	Tooth in the arch	Classe 2 - Tooth in the arch
student19	In my opinion, training with phantoms/plastic models is very efficient and fundamental in the learning process of clinical practice.	Regarding limitations, there's not being able to mimic certain characteristics of the oral cavity, such as the presence of blood, pulp, caries, saliva, among others. In addition, in the case of using only plastic models, not integrated into phantoms, there is a manipulation of the plastic models and its opening that does not represent what is found in the clinical setting, with patients who only …	5	4	5	4	4	Yes	5	5	5	Tooth in the arch	Classe 2 - Tooth in the arch
student20	Good practice	cannot do indirect vision	5	4	5	4	5	Yes	3	4	5	Tooth in the arch	Classe 2 - Tooth in the arch
